# Supplementary material for: Effect of speed and leading or trailing limbs on surface muscle activities during canter in Thoroughbred horses
Source: PLoS One. 2023 May 26;18(5):e0286409. doi: 10.1371/journal.pone.0286409 (PMC10218737; doi:10.1371/journal.pone.0286409)
Supplement: S1 Table — (XLSX) [file pone.0286409.s001.xlsx]

## Sheet: S Table1
Muscle	Limb	7 m/s			10 m/s			13 m/s
		100 ms before the hoof contact	the remaining swing phase	stance phase	100 ms before the hoof contact	the remaining swing phase	stance phase	100 ms before the hoof contact	the remaining swing phase	stance phase
M. brachicephalicus	Leading	5.5 ± 2.3	56.8 ± 8.1	37.7 ± 7.5	4.4 ± 1.0	68.7 ± 8.4	26.9 ± 8.6	3.7 ± 0.7	75.0 ± 8.9	21.3 ± 9.0
	Trailing	7.8 ± 3.5	58.8 ± 5.7	33.4 ± 3.2	5.8 ± 3.1	76.7 ± 8.6	17.5 ± 6.0	7.0 ± 4.3	81.5 ± 6.5	11.5 ± 3.3
M. infraspinatus	Leading	17.3 ± 6.6	10.8 ± 4.1	71.9 ± 7.8	22.2 ± 5.6	9.7 ± 3.1	68.1 ± 5.9	24.1 ± 5.9	12.8 ± 3.9	63.1 ± 7.5
	Trailing	16.7 ± 8.8	14.1 ± 4.9	69.2 ± 10.7	17.1 ± 4.7	12.9 ± 4.6	70.0 ± 7.6	23.8 ± 5.9	12.4 ± 6.3	63.8 ± 7.3
Long head of M. triceps brachii	Leading	50.3 ± 5.6	27.7 ± 7.4	22.0 ± 7.1	68.0 ± 6.5	17.4 ± 7.1	14.6 ± 4.6	72.9 ± 6.7	15.3 ± 4.8	11.8 ± 2.6
	Trailing	42.8 ± 7.2	37.5 ± 6.2	19.7 ± 6.1	62.6 ± 11.2	25.3 ± 11.2	12.1 ± 5.3	67.4 ± 7.6	20.5 ± 10.4	12.1 ± 8.3
M. gluteus medius	Leading	37.1 ± 7.4	20.0 ± 7.7	42.9 ± 4.8	46.1 ± 5.7	15.1 ± 6.0	38.8 ± 3.7	53.4 ± 7.6	12.1 ± 4.0	34.5 ± 6.0
	Trailing	42.6 ± 6.2	22.0 ± 11.4	35.4 ± 8.4	50.4 ± 5.9	13.9 ± 5.2	35.7 ± 4.5	57.2 ± 9.4	12.2 ± 3.1	30.6 ± 8.3
M. semitendinosus	Leading	43.7 ± 9.1	28.4 ± 9.7	27.9 ± 3.7	57.0 ± 8.7	20.8 ± 9.3	22.2 ± 3.6	64.8 ± 10.8	17.3 ± 8.5	17.9 ± 4.1
	Trailing	55.7 ± 8.5	23.7 ± 9.8	20.6 ± 5.0	67.3 ± 8.1	15.4 ± 6.5	17.3 ± 4.8	73.1 ± 8.3	14.6 ± 6.6	12.3 ± 2.4
M. flexor digitorum longus	Leading	10.9 ± 4.2	16.3 ± 5.5	72.8 ± 8.6	12.3 ± 5.8	17.3 ± 6.6	70.4 ± 11.3	17.2 ± 7.1	18.0 ± 6.1	64.8 ± 11.8
	Trailing	11.7 ± 2.6	14.1 ± 2.4	74.2 ± 4.5	13.6 ± 4.7	13.0 ± 4.5	73.4 ± 7.7	16.1 ± 6.9	15.0 ± 5.4	68.9 ± 10.6
