# Supplementary material for: Effect of speed and leading or trailing limbs on surface muscle activities during canter in Thoroughbred horses
Source: PLoS One. 2023 May 26;18(5):e0286409. doi: 10.1371/journal.pone.0286409 (PMC10218737; doi:10.1371/journal.pone.0286409)
Supplement: S2 Table — (XLSX) [file pone.0286409.s002.xlsx]

## Sheet: S Table2
Muscle	Limb	7 m/s		10 m/s		13 m/s
		Onset	Offset	Onset	Offset	Onset	Offset
M. brachicephalicus	Leading	16.7 ± 2.4	72.1 ± 8.8	13.5 ± 2.3	68.2 ± 3.1	13.4 ± 3.8	67.1 ± 3.7
	Trailing	16.1 ± 4.9	71.4 ± 3.2	14.8 ± 6.2	74.4 ± 2.3	19.6 ± 5.2	71.7 ± 1.0
M. infraspinatus	Leading	91.3 ± 3.9	21.8 ± 0.8	91.6 ± 2.0	17.7 ± 1.1	89.3 ± 4.4	15.8 ± 2.1
	Trailing	93.3 ± 2.8	19.5 ± 1.0	91.3 ± 3.6	16.9 ± 1.2	91.4 ± 3.1	15.5 ± 1.5
Long head of M. triceps brachii	Leading	76.2 ± 3.9	8.2 ± 6.4	76.9 ± 2.4	6.7 ± 4.6	75.3 ± 1.0	5.2 ± 1.7
	Trailing	67.8 ± 3.2	5.7 ± 6.7	70.8 ± 3.0	5.5 ± 5.4	70.5 ± 1.9	3.4 ± 2.2
M. gluteus medius	Leading	82.7 ± 4.0	12.4 ± 2.0	80.5 ± 2.5	11.3 ± 0.6	79.9 ± 2.9	11.3 ± 0.6
	Trailing	75.3 ± 3.5	11.5 ± 2.3	76.9 ± 3.2	12.1 ± 1.1	76.9 ± 2.5	11.7 ± 1.4
M. semitendinosus	Leading	86.5 ± 2.1	7.4 ± 2.3	85.0 ± 1.0	7.3 ± 1.0	83.5 ± 1.2	7.1 ± 0.9
	Trailing	80.1 ± 2.9	3.5 ± 2.7	79.7 ± 3.2	6.9 ± 3.1	80.0 ± 2.3	5.1 ± 1.1
M. flexor digitorum longus	Leading	94.4 ± 2.7	22.5 ± 2.9	92.3 ± 7.1	21.2 ± 2.7	90.3 ± 6.5	19.4 ± 1.2
	Trailing	93.3 ± 3.9	25.2 ± 3.9	93.1 ± 3.1	23.2 ± 5.1	91.7 ± 3.9	20.0 ± 5.3
